# Supplementary material for: Hierarchical multistate models from population data: an application to parity statuses
Source: PeerJ. 2016 Sep 29;4:e2535. doi: 10.7717/peerj.2535 (PMC5047220; doi:10.7717/peerj.2535)
Supplement: Supplemental Information 2 [file peerj-04-2535-s002.xls]

## Sheet: Sheet1
Table with row headers in column A and column headers in rows 8 through 9
--------------------------------------------------------------------------------------------------
Table 1. Women by Number of Children Ever Born by Race, Hispanic Origin, Nativity Status, Marital Status, and Age: June 2006
(Numbers in thousands. For meaning of symbols, see table of contents.)
--------------------------------------------------------------------------------------------------
(leading dots indicate sub-parts)
(Column B is in persons, all others are percents)
Women by number of children ever born
	Total women	Total women	None	One	Two	Three	Four	Five and six	Seven or more
ALL RACES
All Marital Classes
15 to 44 years	61683	100	45.1	17	21.7	10.8	3.7	1.4	0.3
.15 to 19 years	10269	100	93.3	4.5	1.5	0.5	0.2	0	0
.20 to 24 years	10079	100	68.6	18.8	9.3	2.7	0.6	0.1	0.1
.25 to 29 years	10004	100	45.6	22.9	19.4	8.5	2.8	0.7	0.1
.30 to 34 years	9647	100	26.2	21.8	29.3	15.3	5.3	1.9	0.3
.35 to 39 years	10450	100	18.9	17.6	35.4	18.5	6.5	2.5	0.5
.40 to 44 years	11235	100	20.4	16.9	34.4	18.5	6.4	3	0.5
.Women Ever Married
.15 to 44 years	33953	100	19.4	21.7	33.9	16.9	5.7	2	0.3
..15 to 19 year	317	100	54.2	39.4	5.5	0.9	0	0	0
..20 to 24 year	2384	100	38.1	34.3	20.4	6.2	0.8	0.1	0.1
..25 to 29 year	5493	100	30.8	27.1	26.3	11.1	3.8	0.8	0.1
..30 to 34 year	7256	100	17.9	23.5	34	16.8	5.8	1.9	0.2
..35 to 39 year	8787	100	12.7	18.2	39.1	20.4	6.9	2.3	0.4
..40 to 44 year	9717	100	14.6	16.9	37.8	20.2	7.1	3	0.4
.Women Never Married
.15 to 44 years	27730	100	76.6	11.2	6.8	3.3	1.2	0.7	0.2
..15 to 19 year	9952	100	94.6	3.4	1.4	0.5	0.2	0	0
..20 to 24 year	7695	100	78	13.9	5.8	1.6	0.5	0.1	0.1
..25 to 29 year	4511	100	63.5	17.8	11	5.3	1.6	0.6	0.1
..30 to 34 year	2391	100	51.3	16.7	14.9	10.7	3.9	1.8	0.5
..35 to 39 year	1664	100	52.1	14.7	16	8.5	4.4	3.3	1
..40 to 44 year	1518	100	57.6	16.6	12.4	7.6	1.6	3.2	1.1
Footnotes:
- Represents zero or rounds to zero.
Source: U.S. Census Bureau, Current Population Survey, June 2006.
Internet release date: August 2008
