# Supplementary material for: Hierarchical multistate models from population data: an application to parity statuses
Source: PeerJ. 2016 Sep 29;4:e2535. doi: 10.7717/peerj.2535 (PMC5047220; doi:10.7717/peerj.2535)
Supplement: Supplemental Information 3 [file peerj-04-2535-s003.xls]

## Sheet: tab1_10_all
Table with row headers in column A and column headers in rows 9 through 10
--------------------------------------------------------------------------------------------------
Table 1. Women by Number of Children Ever Born by Race, Hispanic Origin, Nativity Status, Marital Status, and Age: June 2010
(Numbers in thousands. For meaning of symbols, see table of contents.)
--------------------------------------------------------------------------------------------------
Internet release date:
(leading dots indicate sub-parts)
(Column B is in persons, all others are percents)
Women by number of children ever born
	Total women	Total women	None	One	Two	Three	Four	Five and six	Seven or more
ALL RACES
All Marital Classes
15 to 44 years	61481	100	47.1	16.9	20.4	10.4	3.4	1.5	0.3
.15 to 19 years	10273	100	94.6	4.4	0.6	0.3	0	0	0
.20 to 24 years	10493	100	70.5	18.1	9	2	0.3	0.1	0
.25 to 29 years	10501	100	47.6	22.7	18.7	7.8	2.3	0.8	0.1
.30 to 34 years	9923	100	29.7	19.2	29.2	14.3	5.2	2.1	0.4
.35 to 39 years	9917	100	19.7	18.5	32.6	19.7	5.9	3.1	0.4
.40 to 44 years	10374	100	18.8	18.5	33.3	19.1	6.8	2.7	0.8
.Women Ever Married
.15 to 44 years	31833	100	19.4	21.6	33.4	17.3	5.6	2.3	0.4
..15 to 19 year	276	100	67.2	26.7	4.8	1.3	0	0	0
..20 to 24 year	2149	100	37.9	34.3	22.3	4.9	0.6	0.1	0
..25 to 29 year	5368	100	30.5	28.1	26.7	10.6	2.9	1.2	0.1
..30 to 34 year	7216	100	19.2	20.3	35.1	17	5.9	2.2	0.3
..35 to 39 year	8034	100	12.9	18.8	36.4	21.7	6.4	3.2	0.5
..40 to 44 year	8790	100	12.9	18	36.9	21.1	7.6	2.7	0.8
.Women Never Married
.15 to 44 years	29648	100	76.8	11.9	6.5	3.1	1.1	0.6	0.1
..15 to 19 year	9997	100	95.4	3.8	0.5	0.3	0	0	0
..20 to 24 year	8345	100	78.8	13.9	5.5	1.3	0.3	0.1	0
..25 to 29 year	5133	100	65.5	17.1	10.3	4.9	1.7	0.5	0.1
..30 to 34 year	2707	100	57.7	16.2	13.5	7.1	3.4	1.8	0.4
..35 to 39 year	1883	100	48.6	17.5	16.2	11.2	3.8	2.7	0
..40 to 44 year	1584	100	51.4	21.3	13.6	8	2.7	2.3	0.5
Footnotes:
- Represents zero or rounds to zero.
Source: U.S. Census Bureau, Current Population Survey, June 2010.
